# Supplementary material for: Indocyanine Green Fluorescence Navigation in Pediatric Hepatobiliary Surgery: Systematic Review
Source: Children (Basel). 2025 Jul 18;12(7):950. doi: 10.3390/children12070950 (PMC12293245; doi:10.3390/children12070950)
Supplement: Supplementary file 1 [file children-12-00950-s001.zip]

Archive with 1 entries (1 files):
- children-3694374-supplementary.xlsx
