# Supplementary material for: Indocyanine Green Fluorescence Navigation in Pediatric Hepatobiliary Surgery: Systematic Review
Source: Children (Basel). 2025 Jul 18;12(7):950. doi: 10.3390/children12070950 (PMC12293245; doi:10.3390/children12070950)
Supplement: Supplementary file 1 [file children-12-00950-s001.zip › children-3694374-supplementary.xlsx]

## Sheet: Sheet1
Reference	Study Design	Prospective	Comparative	Adequate statistical analyses	Baseline equivalence of groups	Clearly stated aim	Contemporary groups	Control group used	Endpoints appropriate to the aim of the study	Follow-up period appropriate	Inclusion of consecutive patients	Loss to follow-up less than 5%	Prospective calculation of the study size	Prospective data collection	Unbiased assessment of the study endpoint	Total Score
Graves et al (USA, 2017) (11)	Case series	FALSE	FALSE	0	0	2	0	0	2	2	2	2	0	0	2	12
Fernández-Bautista et al (Spain, 2019) (12)	Case report	FALSE	FALSE	0	0	2	0	0	2	2	2	2	0	0	2	12
Bryant et al (USA, 2020) (16)	Case report	FALSE	FALSE	0	0	2	0	0	2	2	2	2	0	0	2	12
Calabro et al (USA, 2020) (14)	Case series	FALSE	FALSE	0	0	2	0	0	2	2	2	2	0	0	2	12
Esposito et al (Italy, 2024) (15)	Retrospective study. (Comparative)	FALSE	TRUE	2	2	2	2	2	2	2	2	2	0	0	2	20
T K et al (India, 2025) (13)	Prospective study	TRUE	FALSE	0	0	2	0	0	2	2	2	2	0	2	2	14
Hirayama et al (Japan, 2015) (17)	Retrospective study	FALSE	FALSE	0	0	2	0	0	2	2	2	2	0	0	2	12
Yanagi et al (Japan, 2019) (18)	Retrospective study	FALSE	FALSE	0	0	2	0	0	2	2	2	2	0	0	2	12
Shirota et al (Japan, 2022) (23)	Retrospective study	FALSE	FALSE	0	0	2	0	0	2	2	2	2	0	0	2	12
Zhao et al (China, 2022) (19)	Observational study	FALSE	FALSE	0	0	2	0	0	2	2	2	2	0	0	2	12
Wang et al (China, 2023) (24)	Case report	FALSE	FALSE	0	0	2	0	0	2	2	2	2	0	0	2	12
Zhang et al (China, 2024) (22)	Retrospective study	FALSE	FALSE	0	0	2	0	0	2	2	2	2	0	0	2	12
Lim et al (USA, 2024) (20)	Prospective cohort study	TRUE	FALSE	0	0	2	0	0	2	2	2	2	0	2	2	14
Jaseel et al (India, 2025) (21)	Retrospective study	FALSE	FALSE	0	0	2	0	0	2	2	2	2	0	0	2	12
Masuya et al (Japan, 2022) (8)	Case report	FALSE	FALSE	0	0	2	0	0	2	2	2	2	0	0	2	12
Onishi et al (Japan, 2022) (26)	Case report	FALSE	FALSE	0	0	2	0	0	2	2	2	2	0	0	2	12
Delgado-Miguel et al (Spain, 2023) (25)	Case report	FALSE	FALSE	0	0	2	0	0	2	2	2	2	0	0	2	12
Mitani et al (Japan, 2014) (27)	Case report	FALSE	FALSE	0	0	2	0	0	2	2	2	2	0	0	2	12
Yamamichi et al (Japan, 2015) (28)	Case series	FALSE	FALSE	0	0	2	0	0	2	2	2	2	0	0	2	12
Souzaki et al (Japan, 2019) (32)	Retrospective study	FALSE	FALSE	0	0	2	0	0	2	2	2	2	0	0	2	12
Yamada et al (Japan, 2019) (29)	Retrospective study	FALSE	FALSE	0	0	2	0	0	2	2	2	2	0	0	2	12
Lake et al (USA, 2021) (37)	Retrospective study	FALSE	FALSE	0	0	2	0	0	2	2	2	2	0	0	2	12
Cho et al (South Korea, 2021)	Retrospective study	FALSE	FALSE	0	0	2	0	0	2	2	2	2	0	0	2	12
Shen et al (China, 2022) (30)	Retrospective study	FALSE	FALSE	0	0	2	0	0	2	2	2	2	0	0	2	12
Whitlock et al (USA, 2022) (39)	Retrospective study	FALSE	FALSE	0	0	2	0	0	2	2	2	2	0	0	2	12
Feng et al (China, 2022) (36)	Retrospective study	FALSE	FALSE	0	0	2	0	0	2	2	2	2	0	0	2	12
Qiu et al (China, 2022) (33)	Retrospective study	FALSE	FALSE	0	0	2	0	0	2	2	2	2	0	0	2	12
Shen et al (China, 2023) (31)	Retrospective study	FALSE	FALSE	0	0	2	0	0	2	2	2	2	0	0	2	12
Liu et al (China, 2023) (34)	Retrospective study	FALSE	FALSE	0	0	2	0	0	2	2	2	2	0	0	2	12
Chung et al (Hong Kong, 2020)	Case report	FALSE	FALSE	0	0	2	0	0	2	2	2	2	0	0	2	12
Yamamoto et al (Japan, 2022) (41)	Case report	FALSE	FALSE	0	0	2	0	0	2	2	2	2	0	0	2	12
Shen et al (China, 2024) (40)	Case report	FALSE	FALSE	0	0	2	0	0	2	2	2	2	0	0	2	12
Troisi et al (Saudi Arabia, 2014)	Case report	FALSE	FALSE	0	0	2	0	0	2	2	2	2	0	0	2	12
Hong et al (South Korea, 2018	Case report	FALSE	FALSE	0	0	2	0	0	2	2	2	2	0	0	2	12
Kisaoglu et al (Turkey, 2020) (46)	Case report	FALSE	FALSE	0	0	2	0	0	2	2	2	2	0	0	2	12
Umemura et al (Japan, 2021) (44)	Retrospective study	FALSE	FALSE	0	0	2	0	0	2	2	2	2	0	0	2	12
Li et al (China, 2023) (45)	Retrospective study (comparative)	FALSE	TRUE	2	2	2	2	2	2	2	2	2	0	0	2	20
Lemoine et al (USA, 2023) (47)	Case report	FALSE	FALSE	0	0	2	0	0	2	2	2	2	0	0	2	12
Evans et al (USA, 1989) (48)	Observational study	FALSE	FALSE	0	0	2	0	0	2	2	2	2	0	0	2	12
Kubota et al (Japan, 1993) (49)	Retrospective study	FALSE	FALSE	0	0	2	0	0	2	2	2	2	0	0	2	12
Quintero et al (Spain, 2014) (50)	Prospective study	TRUE	FALSE	0	0	2	0	0	2	2	2	2	0	2	2	14
Nielsen et al (Denmark, 2019) (51)	Observational study	FALSE	FALSE	0	0	2	0	0	2	2	2	2	0	0	2	12
Ficerai-Garland et al (USA, 2025) (52)	Observational study	FALSE	FALSE	0	0	2	0	0	2	2	2	2	0	0	2	12
